# Supplementary material for: Comparison of Microglial Morphology and Function in Primary Cerebellar Cell Cultures on Collagen and Collagen-Mimetic Hydrogels
Source: Biomedicines. 2022 Apr 29;10(5):1023. doi: 10.3390/biomedicines10051023 (PMC9139096; doi:10.3390/biomedicines10051023)
Supplement: Supplementary file 1 [file biomedicines-10-01023-s001.zip]

Archive with 5 entries (5 files):
- Supplementary Figure S1.pdf
- Supplementary video S1 - Microglial morphology on PEG-CLP.avi
- Supplementary video S2 - Microglial movement on PEG-CLP.avi
- Supplementary video S3 - Microglial movement on collagen.avi
- Supplementary video S4 - Microglial movement on Plastic-PL.avi
